# Supplementary material for: Field Flight Dynamics of Hummingbirds during Territory Encroachment and Defense
Source: PLoS One. 2015 Jun 3;10(6):e0125659. doi: 10.1371/journal.pone.0125659 (PMC4454523; doi:10.1371/journal.pone.0125659)
Supplement: S1 Dataset — This archive contains the 3D trajectory data files used as the basis for the analysis described in the manuscript. The data are provided in a directory hierarchy where each recording day has a separate directory and each recording within the day a separate subdirectory. These subdirectories contain a v7 MATLAB data file "dataOut.mat" with a single struct variable "data" containing fields with the camera recording frequency, the raw xyz coordinates, filtered xyz coordinates, velocities and accelerations. Note that GNU Octave and Python can read v7 MATLAB data files. Also provided are files specifying the trials used for different comparisons and the 3D position of the feeder in each recording. (ZIP) [file pone.0125659.s001.zip › dataset/datafile_index.csv]

1	/20130709/trial02_001/dataOut.mat
2	/20130722/trial01_001/dataOut.mat
3	/20130722/trial03_001/dataOut.mat
4	/20130722/trial05_001/dataOut.mat
5	/20130724/trial01_001/dataOut.mat
6	/20130724/trial02_001/dataOut.mat
7	/20130724/trial03_001/dataOut.mat
8	/20130726/trial01_001/dataOut.mat
9	/20130726/trial02_001/dataOut.mat
10	/20130726/trial03_001/dataOut.mat
11	/20130726/trial04_001/dataOut.mat
12	/20130726/trial06_001/dataOut.mat
13	/20130726/trial07_001/dataOut.mat
14	/20130730/trial01_001/dataOut.mat
15	/20130730/trial03_001/dataOut.mat
16	/20130730/trial04_001/dataOut.mat
17	/20130730/trial07_001/dataOut.mat
18	/20130730/trial08_001/dataOut.mat
19	/20130730/trial09_001/dataOut.mat
20	/20130730/trial10_003/dataOut.mat
21	/20130802/trial03_001/dataOut.mat
22	/20130802/trial04_001/dataOut.mat
23	/20130802/trial05_001/dataOut.mat
24	/20130802/trial06_001/dataOut.mat
25	/20130805/trial01_001/dataOut.mat
26	/20130805/trial03_001/dataOut.mat
27	/20130805/trial04_001/dataOut.mat
28	/20130805/trial05_001/dataOut.mat
29	/20130805/trial06_001/dataOut.mat
30	/20130808/trial01_001/dataOut.mat
31	/20130808/trial04_001/dataOut.mat
32	/20130808/trial05_001/dataOut.mat
33	/20130813/trial01_001/dataOut.mat
34	/20130709/trial01_001/dataOut.mat
35	/20130709/trial04_001/dataOut.mat
36	/20130617/trial02_001/dataOut.mat
37	/20130617/trial03_001/dataOut.mat
38	/20130617/trial05_001/dataOut.mat
39	/20130617/trial06_001/dataOut.mat
40	/20130617/trial07_001/dataOut.mat
41	/20130617/trial08_001/dataOut.mat
42	/20130617/trial09_001/dataOut.mat
43	/20130626/trial02_001/dataOut.mat
44	/20130626/trial03_001/dataOut.mat
45	/20130626/trial04_001/dataOut.mat
46	/20130626/trial05_001/dataOut.mat
47	/20130718/trial01_001/dataOut.mat
48	/20130718/trial02_001/dataOut.mat
49	/20130718/trial03_001/dataOut.mat
50	/20130718/trial04_001/dataOut.mat
51	/20130718/trial05_001/dataOut.mat
