# Supplementary material for: Field Flight Dynamics of Hummingbirds during Territory Encroachment and Defense
Source: PLoS One. 2015 Jun 3;10(6):e0125659. doi: 10.1371/journal.pone.0125659 (PMC4454523; doi:10.1371/journal.pone.0125659)
Supplement: S1 Dataset — This archive contains the 3D trajectory data files used as the basis for the analysis described in the manuscript. The data are provided in a directory hierarchy where each recording day has a separate directory and each recording within the day a separate subdirectory. These subdirectories contain a v7 MATLAB data file "dataOut.mat" with a single struct variable "data" containing fields with the camera recording frequency, the raw xyz coordinates, filtered xyz coordinates, velocities and accelerations. Note that GNU Octave and Python can read v7 MATLAB data files. Also provided are files specifying the trials used for different comparisons and the 3D position of the feeder in each recording. (ZIP) [file pone.0125659.s001.zip › dataset/male_freely_departing.csv]

36	37	38	39	40	41	42	43	44	45	46
